# Supplementary material for: Refractory myasthenia gravis treated with autologous hematopoietic stem cell transplantation
Source: Ann Clin Transl Neurol. 2024 Dec 31;12(1):56–68. doi: 10.1002/acn3.52246 (PMC11752101; doi:10.1002/acn3.52246)
Supplement: Supplementary file 1 — Table S1. [file ACN3-12-56-s001.xlsx]

## Sheet: Sheet1
Supplemental Table 1: Outcome from extended follow-up of patients in this cohort that have previously been reported.
			Time from HSCT to last follow-up (years)		Reported MGFA-PIS
Previously cited in (reference)	Patient Number in current Manuscript	Patient Number in Previous Manuscript	Previous Publication	Current Publication	Previous reported MGFA-PIS	MGFA-PIS at last contact
15	1	3	5.5	5.5	CSR	CSR
15	3	2	3.5	3.7	CSR	CSR
15	4	1	2	2.2	CSR	CSR
12	6	1	12.4	21.8	CSR	CSR
12	7	2	7.6	9.4	CSR	CSR until death due to colon cancer
12	8	3	3.3	12.2	CSR	CSR
12	9	6	3.4	11.9	CSR	CSR
12	10	4	2.8	11.9	CSR	CSR
12	11	5	2.7	8.6	CSR	CSR until death due to sepsis
